# Supplementary material for: Formation and persistence of polyglutamine aggregates in mistranslating cells
Source: Nucleic Acids Res. 2021 Oct 28;49(20):11883–99. doi: 10.1093/nar/gkab898 (PMC8599886; doi:10.1093/nar/gkab898)
Supplement: gkab898_Supplemental_Files [file gkab898_supplemental_files.zip]

Archive with 2 entries (2 files):
- DataFileS1.mp4
- Lant-etal-2021_SI-NAR.R1a.pdf
